# Supplementary material for: Correction to: RTX proteins: A highly diverse family secreted by a common mechanism
Source: FEMS Microbiol Rev. 2023 Jul 12;47(4):fuad024. doi: 10.1093/femsre/fuad024 (PMC10337737; doi:10.1093/femsre/fuad024)
Supplement: fuad024_Supplemental_Files [file fuad024_supplemental_files.zip]

Archive with 2 entries (2 files):
- Suppl_Table_S2_Organisms.xls
- Suppl_Table_S1_RTX_Proteins.xls
